# Supplementary material for: Lyophilized Maqui (Aristotelia chilensis) Berry Administration Suppresses High-Fat Diet-Induced Liver Lipogenesis through the Induction of the Nuclear Corepressor SMILE
Source: Antioxidants (Basel). 2021 Apr 21;10(5):637. doi: 10.3390/antiox10050637 (PMC8143281; doi:10.3390/antiox10050637)
Supplement: Supplementary file 1 [file antioxidants-10-00637-s001.zip]

Archive with 1 entries (1 files):
- antioxidants-1167597-supplementary.pdf
